# Supplementary material for: Intrinsic Disorder as a Natural Preservative: High Levels of Intrinsic Disorder in Proteins Found in the 2600-Year-Old Human Brain
Source: Biology (Basel). 2022 Nov 25;11(12):1704. doi: 10.3390/biology11121704 (PMC9775155; doi:10.3390/biology11121704)
Supplement: Supplementary file 1 [file biology-11-01704-s001.zip]

Archive with 1 entries (1 files):
- biology-1969384-supplementary.pdf
